# Supplementary material for: Tuning evolvability via plasmid copy number and regulatory architecture
Source: Nat Commun. 2025 Dec 31;17:1230. doi: 10.1038/s41467-025-67995-9 (PMC12864740; doi:10.1038/s41467-025-67995-9)
Supplement: Supplementary file 4 — Source Data [file 41467_2025_67995_MOESM4_ESM.xlsx]

## Sheet: Figure1b
generations	PCN=3 mean	PCN=3 95%CI	PCN=5 mean	PCN=5 95%CI	PCN=9 mean	PCN=9 95%CI	PCN=17 mean	PCN=17 95%CI	PCN=25 mean	PCN=25 95%CI	PCN=39 mean	PCN=39 95%CI	PCN=79 mean	PCN=79 95%CI
1	0	0	0	0	0	0	0	0	0	0	0	0	0	0
2	0.56	0.214	0.56	0.274	1.48	0.387	3.14	0.68	4.46	0.528	6.38	0.691	13.94	1.261
3	0.92	0.259	1.38	0.377	2.84	0.534	5.48	0.881	7.12	0.859	12.08	1.181	24.7	1.71
4	1.26	0.359	1.9	0.509	4.1	0.704	7.6	0.927	10.46	1.025	16.36	1.361	33.86	2.146
5	1.52	0.415	2.66	0.776	4.7	0.933	9.56	1.146	13.2	1.316	20.9	1.705	40.96	2.185
6	1.72	0.489	3.28	0.978	5.1	0.94	10.84	1.321	15.18	1.399	24.64	2.032	47.08	2.719
7	1.88	0.504	3.76	0.827	6	0.92	12.62	1.596	17.34	1.711	26.92	1.907	53.14	3.309
8	1.88	0.523	4.28	0.89	6.08	0.904	14.04	1.778	18.84	1.805	28.88	1.961	58.34	3.186
9	2.34	0.642	5.08	1.049	7.04	1.089	15.34	1.757	19.32	1.935	29.98	2.116	62.84	3.419
10	2.92	0.891	5.28	1.102	7.42	1.289	15.62	1.735	20.32	2.094	31.46	2.21	68.14	3.377
11	3.12	0.889	5.12	1.099	8.36	1.278	16.52	1.963	22.18	2.402	34.24	2.38	71.52	3.408
12	3.22	0.861	5.28	1.231	8.58	1.227	17.2	2.002	22.94	2.308	34.96	2.576	74.5	3.037
13	3.66	0.921	5.14	1.301	9.08	1.272	18.14	2.175	23.46	2.149	37.28	2.414	78.38	3.331
14	3.8	1.014	5.32	1.25	9.42	1.304	18.72	2.134	24.5	2.237	40.02	2.307	82.08	3.663
15	4.12	0.99	5.8	1.107	9.64	1.528	20.02	2.337	24.82	2.582	40.68	2.333	86.54	4.059
16	4.34	1.044	5.9	1.101	9.9	1.518	20.14	2.604	24.42	2.562	42.2	2.558	90.12	4.381
17	4.98	1.088	6.04	1.098	10.42	1.591	20.7	2.455	26.14	2.577	43.42	2.775	92.02	4.767
18	5.06	1.202	5.94	1.161	10.84	1.567	21.08	2.483	26.02	2.421	45.88	3.282	91.66	4.495
19	4.8	1.289	6.14	1.117	11.44	1.646	22.76	3.065	27.4	2.54	46.7	3.43	92.64	4.34
20	4.84	1.309	6.16	1.261	11.5	1.718	23.36	2.856	27.8	2.704	48.24	3.552	95.58	4.885
21	5.18	1.231	6.58	1.467	11.48	1.947	23.44	2.845	28.02	2.586	49.26	3.809	96.58	5.198
22	5.76	1.292	7.12	1.458	11.5	1.835	23.6	2.66	29.5	2.547	51.52	4.112	97.26	5.367
23	6.26	1.336	6.94	1.561	11.28	1.817	24.64	2.846	32.46	2.71	51.7	3.911	100.9	4.882
24	6.74	1.31	7.1	1.626	11.54	1.992	25.16	2.925	33.08	2.613	53.42	4.141	101.02	4.295
25	6.8	1.461	7.6	1.704	12.6	2.091	26.58	3.419	32.9	2.796	53.88	4.348	103.64	4.516
26	7.18	1.644	7.28	1.522	12.28	1.901	26.26	3.255	33.64	3.382	52.2	4.094	106.32	5.078
27	7.06	1.643	7.42	1.769	12.7	2.056	26.64	3.326	34.92	3.962	52.66	4.064	108.36	4.804
28	7.72	1.741	8.06	1.918	12.44	1.976	27.04	3.133	35.88	4.057	54.96	3.732	109.92	5.249
29	7.32	1.709	8.92	2.101	13.12	2.043	27.16	2.994	37.1	3.841	55.74	3.932	109.28	5.157
30	7.52	1.735	8.62	2.133	13.16	2.07	27.36	3.209	38.28	3.946	56.34	3.939	112.24	5.521
31	7.8	1.751	8.9	2.115	13.56	1.975	28.1	3.253	38.84	3.732	57.3	3.888	115.42	5.725
32	9.02	1.84	8.6	2.012	14.46	2.165	28.94	3.207	39.26	3.61	58.06	4.296	117.18	6.055
33	9.28	2.004	8.94	2.045	14.74	2.332	28.9	3.245	38.64	3.383	59.06	4.155	120.5	6.248
34	9.78	1.917	9.28	1.921	15	2.439	29.1	3.282	38.62	3.512	60.6	4.588	123.98	6.241
35	9.66	2.09	9.5	2.125	15.2	2.361	29.74	3.341	39.1	3.507	61.98	4.839	124.66	6.048
36	9.74	2.084	10.16	2.372	15.66	2.548	31.12	3.38	38.16	3.513	62.96	4.935	124.76	5.696
37	10.56	2.3	9.86	2.361	16.4	2.938	32.3	3.676	39.74	3.755	63.56	4.937	127.7	5.787
38	10.6	2.352	10.1	2.287	16.2	2.856	32.34	3.507	39.62	4.02	62.1	4.975	128.18	6.357
39	10.96	2.68	10.68	2.292	16.66	2.939	32.52	3.571	42.68	4.272	62.94	5.048	130.72	6.551
40	10.58	2.559	10.88	2.103	17.46	3.206	32.36	3.961	43.58	4.32	63.5	5.192	134.18	7.169
41	10.46	2.654	11.06	2.173	17.14	3.195	32.6	3.849	43.2	4.495	63.04	5.126	135.06	6.818
42	11.16	2.715	11.74	2.501	16.68	3.199	33.14	3.96	45.08	4.378	64.82	5.351	134.18	7.09
43	11.44	2.706	11.46	2.204	17.08	3.355	33.52	4.051	44.6	3.91	65.2	5.228	136.02	6.711
44	11.34	2.781	11.6	2.137	16.94	3.481	32.74	4.088	45.24	4.214	67.2	5.288	138.58	6.702
45	11.5	2.824	11.8	2.464	17.98	3.532	33.56	4.149	46	3.993	68.94	5.249	140.04	7.528
46	11.6	2.721	11.68	2.276	18.52	3.485	33.54	3.999	46.4	3.696	69.24	5.049	139.78	7.492
47	11.74	2.796	11.76	2.331	18.38	3.324	34.66	4.294	46.08	4.046	69.78	5.245	141.86	7.88
48	11.8	3.009	11.76	2.401	18.54	3.372	34.24	4.017	46.36	4.021	69.76	5.308	143.32	7.693
49	11.32	3.113	12.22	2.548	18.44	3.401	34.24	4.089	46.18	4.053	69.96	4.918	142.82	7.768
50	11.88	3.343	12.26	2.535	18.76	3.585	34.74	4.401	47.08	4.184	69.82	4.895	142.66	8.071

## Sheet: Figure1c
trials	gen=15 PCN=3 x	gen=15 PCN=3 y	gen=15 PCN=5 x	gen=15 PCN=5 y	gen=15 PCN=9 x	gen=15 PCN=9 y	gen=15 PCN=17 x	gen=15 PCN=17 y	gen=15 PCN=25 x	gen=15 PCN=25 y	gen=15 PCN=39 x	gen=15 PCN=39 y	gen=15 PCN=79 x	gen=15 PCN=79 y		gen=50 PCN=3 x	gen=50 PCN=3 y	gen=50 PCN=5 x	gen=50 PCN=5 y	gen=50 PCN=9 x	gen=50 PCN=9 y	gen=50 PCN=17 x	gen=50 PCN=17 y	gen=50 PCN=25 x	gen=50 PCN=25 y	gen=50 PCN=39 x	gen=50 PCN=39 y	gen=50 PCN=79 x	gen=50 PCN=79 y
0	3	1.333	3	1.666	18	3.5	9	3.111	11	1.818	36	2.583	83	2.988		3	1.333	16	4.562	11	4.091	13	6.615	39	2.718	45	5.689	117	7.051
1	4	2.249	6	2	4	4.999	16	2.875	26	2.961	38	3.21	98	4.184		16	2.5	4	3.499	44	6.295	18	3.055	93	9.602	44	3.477	113	6.195
2	3	1.333	5	2.599	6	1.5	17	4	36	3.389	21	4	89	3.124		4	1	8	2.75	37	3.594	44	5.432	77	8.065	66	4.167	118	5.458
3	11	2.818	6	2	15	2.666	18	2.389	41	3.415	44	3.773	60	2.783		0	0	2	2.499	35	4.314	39	5.949	39	3.949	64	6.297	150	8.46
4	4	1.25	6	1.666	6	1.666	14	5.642	22	2.454	56	4.143	92	3.315		1	3.996	3	4.998	5	2.599	34	3.647	33	4	58	15.327	152	5.868
5	5	1.8	1	0.999	7	1.714	38	3.816	29	2.586	36	3.639	92	3.739		17	2.706	5	1.8	17	4.117	44	10.045	60	6.033	84	7.321	213	8.798
6	3	1.333	0	0	3	1.999	15	2.8	46	3.174	42	3.428	85	2.941		14	3.143	10	3.4	6	2.5	77	8.688	53	4.49	88	7.159	121	4.545
7	4	2.999	1	0.999	7	1.714	20	3.4	27	2.222	54	4.333	73	3.37		3	1.999	7	3.571	10	4	35	7.828	49	5.061	82	9.415	123	9.935
8	0	0	11	1.727	11	7.09	23	3.13	27	2.111	33	1.879	68	4.088		12	2.833	33	4.485	2	1.499	25	4.88	40	5.575	72	7.333	128	8.469
9	13	2.846	12	3.083	10	2	20	3.5	41	5.146	54	2.648	101	3.277		9	2.222	26	4.692	15	2.866	59	4.932	55	5.873	75	5.813	111	6.865
10	1	1.998	4	2.249	11	5.09	17	3.353	33	3.303	32	1.844	108	3.824		0	0	16	3.812	3	5.332	35	4.428	50	4.26	66	3.651	158	7.051
11	1	0.999	11	1.909	9	2.222	23	3.304	22	3.727	40	2.95	96	3.385		7	2.143	13	3.461	9	4.444	41	4.658	31	4.064	94	6.394	143	6.329
12	3	2.333	0	0	1	0.999	15	2.067	16	2.687	43	3.372	77	2.442		9	2.111	5	2	15	5.6	30	7.933	49	4.633	67	4.284	164	4.805
13	2	1.499	2	1.999	9	1.666	11	2.636	30	3	38	3.947	84	4.298		11	2.727	4	1.5	16	2.937	32	10.687	41	3.683	63	8.92	210	7.105
14	1	2.997	6	2.5	14	3.214	16	2.375	10	3.3	37	2.892	109	3.459		1	1.998	25	4.12	21	2.381	48	6.604	52	4.75	56	3.089	95	5.326
15	3	3.665	4	5.499	18	3.166	12	3.416	25	3.44	36	2.75	69	3.014		24	3	7	3.428	52	8.038	22	3.591	51	10.333	81	5.407	110	8.809
16	4	2.249	17	3.706	7	2.143	13	1.923	22	4.273	19	2.21	68	4.426		14	2.5	6	2.5	13	2.538	18	4.389	67	4.97	53	4.094	144	10.194
17	1	2.997	11	3.454	2	1	20	2.7	43	3.977	52	2.481	80	2.5		39	2.949	16	4.25	12	4.75	37	4.486	69	5.058	69	4.768	126	5
18	2	1.999	9	2.777	9	4.222	22	2.545	15	2.666	37	2.73	68	3.147		8	3.25	2	2.999	14	3.143	28	3.5	37	5.865	94	10.106	122	5.016
19	2	1.499	3	1.999	8	2.375	40	4.175	20	2.75	36	2.194	84	3.155		20	2.85	9	2.889	17	5.294	34	6	28	6.285	65	3.8	138	5.391
20	6	2	2	1.499	3	1.666	13	2.692	18	3.111	39	3.487	80	2.837		46	3.043	14	4.214	28	5.893	21	2.381	46	5.391	76	6.145	230	5.591
21	16	2.437	4	4.749	5	2.2	22	3.182	39	2.564	45	2.978	96	2.958		8	3.625	20	4.25	14	5.642	35	6.743	44	5.704	45	4.067	105	4.276
22	3	3.332	6	3	12	3.75	25	2.88	17	2.588	31	2.387	90	4.267		18	2.889	18	4.333	9	2.666	74	6.716	36	5.028	52	4.923	152	6.138
23	7	3.142	1	0.999	2	4.998	23	4.217	38	3.316	43	3.488	91	3.187		17	2.823	14	2.928	24	3.292	44	6.477	33	12.545	66	4.5	126	5.587
24	5	2.2	7	2.571	6	2.166	32	3.562	23	2.391	41	3.658	99	3.333		17	2.412	11	3.091	24	4.916	52	7.25	33	5.212	46	4.826	178	8.831
25	4	2.499	3	1.333	13	2.384	10	2.4	15	2	30	2.867	60	2.933		11	2.727	17	2.412	29	4.138	25	8.68	32	3.406	50	4.66	134	5.313
26	5	1	9	2.666	18	5.055	8	2.25	18	2.944	53	3.132	105	4.105		0	0	21	3	49	8.184	15	2.267	69	6.449	61	7.065	134	6.321
27	9	2.333	4	2.999	8	3.25	41	5.317	11	3.636	44	4.273	103	4.194		41	2.902	4	1.75	12	2.25	57	7.228	42	4.595	66	6.818	173	10.283
28	1	0.999	11	3.636	13	4.692	14	2	34	4.5	39	4.128	101	2.673		2	2.499	23	4.782	12	2.333	12	2.25	55	6.545	56	3.393	136	7.132
29	8	2.625	11	3.363	26	4.384	39	3.692	41	3.536	48	3.875	80	3.462		2	1	6	4.333	15	2.866	20	4.15	46	5.043	71	5.056	117	5.385
30	5	2	14	2.428	7	2.285	26	2.731	16	2.687	27	2.555	104	3.385		35	3.286	29	4.552	8	5.374	14	5	57	6.088	95	7.095	139	6.288
31	4	1.5	0	0	11	2.363	22	3.136	21	3.095	44	3.068	119	3.765		5	2.599	1	0.999	24	7.916	34	6.941	49	8.408	85	7.694	142	4.789
32	2	1	5	2	7	2.571	28	3.786	26	2.731	39	3.308	80	4.237		3	1.666	25	4.56	16	5.875	35	7.8	49	5.163	52	4.173	107	3.85
33	0	0	5	3.399	9	2.333	13	2.846	33	2.333	46	2.13	72	3.083		13	3	9	2.333	12	2.75	45	5.133	36	5.861	58	4.724	123	4.569
34	2	1.999	2	1.999	9	1.889	13	2.154	16	2.375	46	3.239	63	3.016		7	2.428	13	5.077	23	3.652	29	5.793	40	5.225	55	6.636	128	4.781
35	2	1.999	5	5.599	14	3.357	13	4.077	27	3.555	52	2.481	85	3.012		0	0	1	4.995	7	1.714	32	4.094	71	7.183	87	5.529	121	5.678
36	14	3.143	8	4.249	10	2.2	15	3.466	22	3	50	3.3	75	3.64		1	2.997	3	1	32	4.937	20	6.15	32	7.781	88	6.852	160	6.269
37	2	2.499	4	1	7	3.714	23	3.043	23	3.739	43	3.256	68	3.235		1	1.998	8	2.75	14	6.142	66	8.424	43	3.977	73	5.164	147	6.619
38	0	0	4	2.249	16	3.062	7	2.714	29	3.621	43	4.535	104	3.462		3	1.333	8	2.5	12	4.916	16	4.312	29	5.896	60	7.167	131	4.565
39	4	2.749	0	0	12	2.416	19	3.526	26	4.808	51	3.471	73	3.096		42	3.119	14	4.5	12	4.75	28	3.286	49	6.877	88	6.75	123	9.097
40	1	0.999	9	3.333	1	1.998	15	1.533	11	5.454	34	3.206	90	3.567		8	2.375	29	4.552	20	4.05	26	3.231	30	3.4	88	7.284	146	5.356
41	8	2.75	6	2	8	3.5	30	3.933	20	3.25	49	3.633	89	2.697		6	2.5	15	4.466	11	3.454	27	2.741	36	8.528	78	6.782	160	5.787
42	4	2.999	7	2.285	8	2.625	29	3.138	17	2.059	45	2.511	74	2.486		21	2.905	37	4.243	10	7.199	36	6.528	30	5.066	76	6.921	117	9.624
43	5	1	13	3	6	5.999	23	2.565	20	2.5	44	2.818	102	3.392		5	2.4	7	2.285	17	2.941	27	5.481	35	4.171	125	10.76	177	6.441
44	5	1.8	6	2.833	10	2.5	22	2.545	18	1.722	32	3.375	107	3.196		28	2.786	16	4.687	7	6.856	25	5.28	87	7.287	53	4.585	144	7.854
45	4	1	3	1.666	15	4.733	14	2.5	24	2.875	39	3.102	68	3.221		10	2.5	16	4.562	47	6.638	21	4.762	58	5.224	49	4.184	158	6.127
46	0	0	6	2	26	3.961	13	2.923	21	3.095	39	2.667	92	2.967		6	3.499	4	3.499	53	6.49	48	5.458	49	8.408	74	4.649	171	6.509
47	3	1.999	5	2.599	10	4.1	18	2.944	26	2.731	50	3.78	97	3.423		3	2.333	8	2.75	18	2.889	38	9.658	49	5.163	108	11.722	183	8.585
48	2	2.499	6	2	7	4.142	30	4.167	33	2.333	30	3.233	90	2.789		6	2	2	2.499	12	1.75	69	6.449	36	5.861	53	3.83	178	6.697
49	5	2.999	6	1.666	8	2	22	3.136	16	2.375	34	3.206	86	3.116		17	2.706	3	4.998	13	4.154	33	7.273	40	5.225	71	4.648	137	6.219

## Sheet: Figure1d
trials	gen=15 PCN=3 x	gen=15 PCN=3 y	gen=15 PCN=5 x	gen=15 PCN=5 y	gen=15 PCN=9 x	gen=15 PCN=9 y	gen=15 PCN=17 x	gen=15 PCN=17 y	gen=15 PCN=25 x	gen=15 PCN=25 y	gen=15 PCN=39 x	gen=15 PCN=39 y	gen=15 PCN=79 x	gen=15 PCN=79 y		gen=50 PCN=3 x	gen=50 PCN=3 y	gen=50 PCN=5 x	gen=50 PCN=5 y	gen=50 PCN=9 x	gen=50 PCN=9 y	gen=50 PCN=17 x	gen=50 PCN=17 y	gen=50 PCN=25 x	gen=50 PCN=25 y	gen=50 PCN=39 x	gen=50 PCN=39 y	gen=50 PCN=79 x	gen=50 PCN=79 y
0	3	0.583	3	0.356	18	0.382	9	0.173	11	0.075	36	0.066	83	0.038		3	0.317	16	0.889	11	0.426	13	0.392	39	0.109	45	0.145	117	0.09
1	4	0.688	6	0.395	4	0.635	16	0.164	26	0.115	38	0.083	98	0.053		16	1	4	0.875	44	0.734	18	0.195	93	0.384	44	0.087	113	0.079
2	3	0.472	5	0.43	6	0.192	17	0.255	36	0.135	21	0.102	89	0.039		4	0.354	8	0.579	37	0.417	44	0.307	77	0.32	66	0.108	118	0.07
3	11	0.856	6	0.686	15	0.315	18	0.136	41	0.127	44	0.093	60	0.036		0	0	2	0.75	35	0.475	39	0.34	39	0.161	64	0.163	150	0.107
4	4	0.458	6	0.364	6	0.223	14	0.329	22	0.103	56	0.105	92	0.042		1	1	3	0.8	5	0.335	34	0.216	33	0.152	58	0.388	152	0.075
5	5	0.467	1	0.143	7	0.189	38	0.224	29	0.104	36	0.092	92	0.048		17	0.863	5	0.424	17	0.403	44	0.608	60	0.239	84	0.187	213	0.112
6	3	0.417	0	0	3	0.285	15	0.162	46	0.125	42	0.089	85	0.037		14	0.976	10	0.9	6	0.253	77	0.533	53	0.171	88	0.18	121	0.059
7	4	0.833	1	0.2	7	0.206	20	0.2	27	0.087	54	0.115	73	0.043		3	0.622	7	0.719	10	0.447	35	0.459	49	0.207	82	0.245	123	0.124
8	0	0	11	0.315	11	0.758	23	0.171	27	0.083	33	0.047	68	0.051		12	1	33	0.877	2	0.15	25	0.291	40	0.216	72	0.189	128	0.109
9	13	0.795	12	0.625	10	0.213	20	0.216	41	0.203	54	0.069	101	0.041		9	0.843	26	0.948	15	0.364	59	0.272	55	0.236	75	0.147	111	0.086
10	1	0.4	4	0.433	11	0.627	17	0.197	33	0.138	32	0.05	108	0.047		0	0	16	0.767	3	0.462	35	0.271	50	0.174	66	0.095	158	0.088
11	1	0.25	11	0.356	9	0.243	23	0.187	22	0.143	40	0.077	96	0.043		7	0.726	13	0.713	9	0.502	41	0.285	31	0.171	94	0.165	143	0.078
12	3	0.778	0	0	1	0.091	15	0.118	16	0.111	43	0.083	77	0.031		9	1	5	0.493	15	0.64	30	0.434	49	0.181	67	0.11	164	0.061
13	2	0.583	2	0.341	9	0.169	11	0.156	30	0.12	38	0.104	84	0.055		11	0.939	4	0.267	16	0.307	32	0.595	41	0.143	63	0.227	210	0.09
14	1	0.5	6	0.452	14	0.288	16	0.143	10	0.132	37	0.073	109	0.043		1	1	25	0.803	21	0.289	48	0.389	52	0.18	56	0.077	95	0.067
15	3	1	4	0.808	18	0.391	12	0.223	25	0.137	36	0.071	69	0.038		24	0.972	7	0.761	52	0.86	22	0.218	51	0.42	81	0.135	110	0.112
16	4	0.75	17	0.626	7	0.241	13	0.123	22	0.16	19	0.053	68	0.056		14	0.857	6	0.639	13	0.255	18	0.241	67	0.196	53	0.101	144	0.129
17	1	1	11	0.765	2	0.101	20	0.164	43	0.151	52	0.066	80	0.032		39	0.968	16	0.867	12	0.469	37	0.281	69	0.202	69	0.119	126	0.064
18	2	0.833	9	0.484	9	0.409	22	0.158	15	0.105	37	0.071	68	0.04		8	0.938	2	0.75	14	0.347	28	0.205	37	0.221	94	0.267	122	0.063
19	2	0.417	3	0.567	8	0.233	40	0.234	20	0.107	36	0.058	84	0.04		20	0.983	9	0.71	17	0.608	34	0.345	28	0.237	65	0.098	138	0.068
20	6	0.778	2	0.458	3	0.207	13	0.16	18	0.124	39	0.091	80	0.036		46	0.936	14	0.785	28	0.652	21	0.154	46	0.216	76	0.158	230	0.071
21	16	0.958	4	0.792	5	0.367	22	0.173	39	0.104	45	0.077	96	0.037		8	1	20	0.778	14	0.667	35	0.397	44	0.225	45	0.109	105	0.053
22	3	0.917	6	0.592	12	0.374	25	0.172	17	0.103	31	0.06	90	0.055		18	0.972	18	0.925	9	0.291	74	0.405	36	0.205	52	0.126	152	0.077
23	7	0.857	1	0.167	2	0.539	23	0.235	38	0.132	43	0.089	91	0.041		17	0.926	14	0.61	24	0.406	44	0.363	33	0.484	66	0.113	126	0.07
24	5	0.667	7	0.519	6	0.254	32	0.204	23	0.097	41	0.092	99	0.043		17	1	11	0.682	24	0.562	52	0.415	33	0.215	46	0.123	178	0.112
25	4	0.612	3	0.317	13	0.285	10	0.136	15	0.08	30	0.071	60	0.038		11	1	17	0.516	29	0.458	25	0.526	32	0.133	50	0.117	134	0.067
26	5	0.297	9	0.589	18	0.542	8	0.138	18	0.117	53	0.081	105	0.051		0	0	21	0.734	49	0.875	15	0.132	69	0.25	61	0.181	134	0.081
27	9	0.75	4	0.75	8	0.353	41	0.322	11	0.15	44	0.111	103	0.053		41	0.972	4	0.35	12	0.247	57	0.425	42	0.181	66	0.172	173	0.129
28	1	0.167	11	0.729	13	0.505	14	0.116	34	0.18	39	0.106	101	0.033		2	0.5	23	0.969	12	0.273	12	0.13	55	0.261	56	0.086	136	0.088
29	8	0.806	11	0.611	26	0.468	39	0.219	41	0.137	48	0.1	80	0.043		2	0.333	6	0.861	15	0.393	20	0.248	46	0.201	71	0.129	117	0.068
30	5	0.6	14	0.631	7	0.257	26	0.158	16	0.108	27	0.068	104	0.044		35	0.962	29	0.948	8	0.672	14	0.303	57	0.243	95	0.182	139	0.08
31	4	0.438	0	0	11	0.27	22	0.184	21	0.12	44	0.078	119	0.048		5	0.933	1	0.167	24	0.861	34	0.423	49	0.361	85	0.205	142	0.06
32	2	0.292	5	0.486	7	0.288	28	0.209	26	0.109	39	0.089	80	0.054		3	0.667	25	0.858	16	0.618	35	0.44	49	0.212	52	0.106	107	0.05
33	0	0	5	0.618	9	0.239	13	0.171	33	0.099	46	0.056	72	0.039		13	0.853	9	0.444	12	0.363	45	0.293	36	0.242	58	0.123	123	0.058
34	2	0.425	2	0.375	9	0.218	13	0.123	16	0.096	46	0.083	63	0.038		7	1	13	0.915	23	0.389	29	0.335	40	0.215	55	0.173	128	0.061
35	2	0.75	5	0.748	14	0.373	13	0.242	27	0.151	52	0.064	85	0.038		0	0	1	0.455	7	0.19	32	0.236	71	0.286	87	0.138	121	0.072
36	14	0.863	8	0.749	10	0.263	15	0.21	22	0.119	50	0.086	75	0.045		1	1	3	0.261	32	0.591	20	0.354	32	0.324	88	0.176	160	0.08
37	2	1	4	0.252	7	0.428	23	0.184	23	0.148	43	0.084	68	0.04		1	1	8	0.603	14	0.682	66	0.492	43	0.164	73	0.129	147	0.083
38	0	0	4	0.324	16	0.333	7	0.183	29	0.142	43	0.115	104	0.044		3	0.722	8	0.503	12	0.507	16	0.277	29	0.235	60	0.187	131	0.056
39	4	0.825	0	0	12	0.247	19	0.207	26	0.206	51	0.09	73	0.039		42	0.984	14	0.917	12	0.546	28	0.189	49	0.271	88	0.176	123	0.117
40	1	0.333	9	0.617	1	0.222	15	0.086	11	0.222	34	0.083	90	0.045		8	0.802	29	0.906	20	0.415	26	0.196	30	0.133	88	0.189	146	0.067
41	8	0.875	6	0.46	8	0.33	30	0.232	20	0.127	49	0.09	89	0.035		6	0.778	15	0.877	11	0.366	27	0.165	36	0.335	78	0.175	160	0.072
42	4	0.875	7	0.512	8	0.321	29	0.175	17	0.083	45	0.064	74	0.032		21	1	37	0.91	10	0.698	36	0.391	30	0.197	76	0.172	117	0.123
43	5	0.6	13	0.65	6	0.713	23	0.145	20	0.105	44	0.074	102	0.042		5	0.733	7	0.462	17	0.316	27	0.307	35	0.154	125	0.272	177	0.082
44	5	0.683	6	0.6	10	0.257	22	0.146	18	0.067	32	0.086	107	0.041		28	0.949	16	0.868	7	0.759	25	0.304	87	0.292	53	0.115	144	0.098
45	4	0.521	3	0.356	15	0.492	14	0.139	24	0.122	39	0.077	68	0.041		10	0.867	16	0.889	47	0.738	21	0.268	58	0.213	49	0.106	158	0.078
46	0	0	6	0.395	26	0.431	13	0.173	21	0.12	39	0.068	92	0.038		6	0.944	4	0.875	53	0.726	48	0.327	49	0.361	74	0.119	171	0.083
47	3	0.639	5	0.43	10	0.447	18	0.168	26	0.109	50	0.096	97	0.044		3	0.589	8	0.579	18	0.295	38	0.559	49	0.212	108	0.303	183	0.108
48	2	0.75	6	0.686	7	0.44	30	0.246	33	0.099	30	0.081	90	0.036		6	0.658	2	0.75	12	0.22	69	0.368	36	0.242	53	0.099	178	0.085
49	5	0.84	6	0.364	8	0.228	22	0.188	16	0.096	34	0.087	86	0.04		17	0.892	3	0.8	13	0.406	33	0.433	40	0.215	71	0.12	137	0.08

## Sheet: Figure2c
trials	PCN=3	PCN=5	PCN=9	PCN=17	PCN=25		PCN	mutprob mean	95%CI
0	0	0.007	0.022	0.04	0.064		3	2.13557e-05	5.42205e-06
1	0.001	0.017	0.007	0.039	0.052		5	4.68891e-05	9.77817e-06
2	0.01	0.045	0.002	0.047	0.034		9	4.06802e-05	8.16562e-06
3	0.001	0.024	0.006	0.065	0.039		17	9.61962e-05	1.76871e-05
4	0.018	0.005	0.013	0.007	0.025		25	0.000109805	2.46963e-05
5	0.007	0.021	0.001	0.014	0.05
6	0.006	0.003	0.016	0.016	0.051
7	0.002	0.006	0.05	0.061	0.045

## Sheet: Figure3b
PCN=3 x	PCN=3 y	PCN=5 x	PCN=5 y	PCN=17 x	PCN=17 y	PCN=39 x	PCN=39 y	PCN=79 x	PCN=79 y
0	0	0	0	0	0	0	0	0	0
1.5	62.5	1.25	31.25	1.062	7.812	1.026	3.289	1.013	1.603
3	125	2.5	62.5	2.125	15.625	2.053	6.579	2.026	3.205
		3.75	93.75	3.188	23.438	3.079	9.868	3.038	4.808
		5	125	4.25	31.25	4.105	13.158	4.051	6.41
				5.312	39.062	5.132	16.447	5.064	8.013
				6.375	46.875	6.158	19.737	6.077	9.615
				7.438	54.688	7.184	23.026	7.09	11.218
				8.5	62.5	8.211	26.316	8.103	12.821
				9.562	70.312	9.237	29.605	9.115	14.423
				10.625	78.125	10.263	32.895	10.128	16.026
				11.688	85.938	11.289	36.184	11.141	17.628
				12.75	93.75	12.316	39.474	12.154	19.231
				13.812	101.562	13.342	42.763	13.167	20.833
				14.875	109.375	14.368	46.053	14.179	22.436
				15.938	117.188	15.395	49.342	15.192	24.038
				17	125	16.421	52.632	16.205	25.641
						17.447	55.921	17.218	27.244
						18.474	59.211	18.231	28.846
						19.5	62.5	19.244	30.449
						20.526	65.789	20.256	32.051
						21.553	69.079	21.269	33.654
						22.579	72.368	22.282	35.256
						23.605	75.658	23.295	36.859
						24.632	78.947	24.308	38.462
						25.658	82.237	25.321	40.064
						26.684	85.526	26.333	41.667
						27.711	88.816	27.346	43.269
						28.737	92.105	28.359	44.872
						29.763	95.395	29.372	46.474
						30.789	98.684	30.385	48.077
						31.816	101.974	31.397	49.679
						32.842	105.263	32.41	51.282
						33.868	108.553	33.423	52.885
						34.895	111.842	34.436	54.487
						35.921	115.132	35.449	56.09
						36.947	118.421	36.462	57.692
						37.974	121.711	37.474	59.295
						39	125	38.487	60.897
								39.5	62.5
								40.513	64.103
								41.526	65.705
								42.538	67.308
								43.551	68.91
								44.564	70.513
								45.577	72.115
								46.59	73.718
								47.603	75.321
								48.615	76.923
								49.628	78.526
								50.641	80.128
								51.654	81.731
								52.667	83.333
								53.679	84.936
								54.692	86.538
								55.705	88.141
								56.718	89.744
								57.731	91.346
								58.744	92.949
								59.756	94.551
								60.769	96.154
								61.782	97.756
								62.795	99.359
								63.808	100.962
								64.821	102.564
								65.833	104.167
								66.846	105.769
								67.859	107.372
								68.872	108.974
								69.885	110.577
								70.897	112.179
								71.91	113.782
								72.923	115.385
								73.936	116.987
								74.949	118.59
								75.962	120.192
								76.974	121.795
								77.987	123.397
								79	125

## Sheet: Figure3c
PCN=3 x	PCN=3 y	PCN=5 x	PCN=5 y	PCN=17 x	PCN=17 y	PCN=39 x	PCN=39 y	PCN=79 x	PCN=79 y		threshold=4.5 PCN	threshold=4.5 meanGFP	threshold=4.5 95%CI	threshold=8 PCN	threshold=8 meanGFP	threshold=8 95%CI	threshold=10 PCN	threshold=10 meanGFP	threshold=10 95%CI	threshold=12 PCN	threshold=12 meanGFP	threshold=12 95%CI
2.658	72.674	4.983	44.297	18.313	21.61	39.211	8.247	79.147	4.737		3	4.12	0.99	3	4.12	0.99	3	4.12	0.99	3	4.12	0.99
3.242	85.723	5.657	49.273	17.427	20.493	39.437	10.314	79.778	6.575		5	5.8	1.107	5	5.8	1.107	5	5.8	1.107	5	5.8	1.107
2.99	58.832	5.589	53.702	15.697	31.888	38.791	12.726	80.148	4.85		17	20.02	2.337	17	15.42	2.193	17	13.94	2.022	17	13.52	1.98
3.27	106.91	3.328	85.621	17.768	17.014	39.877	11.619	78.17	4.472		39	26.84	1.912	39	18.1	1.748	39	14.12	1.586	39	11.12	1.385
2.743	57.149	4.825	45.41	17.63	41.081	39.422	13.061	78.915	5.213		79	35.44	2.582	79	16.36	1.613	79	11.1	1.351	79	8.24	1.133
3.792	58.217	6.931	17.68	16.943	27.958	38.878	11.535	78.665	5.939
3.322	51.91	0	0	17.122	20.179	38.158	11.101	80.191	4.635
3.491	103.907	4.95	24.752	17.241	25.027	37.438	14.378	79.619	5.33
0	0	5.631	39.381	17.905	21.399	40.533	5.882	80.047	6.389
3.536	99.283	4.829	78.06	16.592	27.002	39.437	8.607	79.537	5.178
4.95	49.505	5.237	54.032	17.225	24.579	38.019	6.24	79.567	5.892
3.96	30.941	5.813	44.4	17.34	23.418	39.315	9.612	80.429	5.337
2.99	96.899	0	0	17.455	14.716	40.525	10.426	78.107	3.906
2.488	72.554	7.463	42.402	16.53	19.485	38.49	13.047	79.479	6.833
5.941	61.881	5.824	56.454	17.427	17.843	39.476	9.169	79.708	5.427
3.654	124.585	6.484	100.79	17.069	27.88	40.378	8.817	78.786	4.756
2.993	93.516	5.644	78.202	15.988	15.349	41.136	6.654	79.826	7.035
2.97	123.762	4.178	95.557	17.241	20.535	38.743	8.207	78.965	3.951
2.488	103.648	5.771	60.383	17.219	19.702	39.557	8.932	79.503	5.002
3.483	51.824	3.987	70.598	17.896	29.237	38.045	7.237	78.836	5.005
2.496	97.06	3.483	57.007	16.679	19.936	38.605	11.385	79.64	4.45
2.561	119.717	5.985	98.712	18.037	21.634	38.814	9.639	78.908	4.661
3.654	114.203	4.825	73.835	17.313	21.474	39.084	7.473	79.169	6.902
3.852	106.99	5.941	20.627	17.123	29.355	39.572	11.132	78.684	5.083
3.194	83.167	4.993	64.788	17.432	25.492	39.576	11.49	78.012	5.372
3.99	76.372	4.319	39.452	17.483	16.984	40.586	8.922	79.22	4.712
3.792	37.009	4.661	73.529	17.228	17.204	39.068	10.103	80.792	6.384
3.108	93.646	3.99	93.516	16.654	40.259	38.128	13.835	79.167	6.642
5.941	20.627	4.632	91.016	16.774	14.509	39.631	13.186	79.438	4.178
3.496	100.655	5.45	76.338	16.739	27.383	38.763	12.509	79.428	5.389
3.593	74.85	3.926	78.813	17.416	19.707	39.208	8.457	78.137	5.491
3.491	54.551	0	0	17.31	22.997	39.059	9.792	79.002	5.943
3.483	36.277	5.19	60.593	18.243	26.143	38.17	11.105	78.278	6.752
0	0	5.589	77.078	16.526	21.338	37.861	7.015	78.67	4.913
4.478	52.861	4.975	46.642	17.371	15.314	39.752	10.351	79.4	4.809
2.488	93.284	7.186	93.266	16.295	30.183	38.57	8.06	79.732	4.716
3.569	107.81	5.868	93.466	16.189	26.172	38.732	10.717	79.416	5.667
2.488	124.378	4.489	31.469	16.688	22.993	38.944	10.506	79.753	5.025
0	0	6.733	40.351	15.692	22.824	39.363	14.404	78.675	5.474
3.491	102.868	0	0	17.412	25.802	39.326	11.268	79.167	4.921
2.97	41.254	5.327	76.998	17.988	10.792	39.283	10.42	79.18	5.616
3.121	109.238	4.825	57.345	17.294	28.967	40.461	11.254	78.002	4.353
3.242	109.102	4.28	63.897	17.89	21.828	39.525	8.011	79.192	3.954
2.395	74.85	4.612	81.142	17.036	18.166	38.968	9.238	79.767	5.296
2.994	85.246	4.825	74.875	17.856	18.274	39.269	10.699	78.479	5.122
2.494	64.942	4.983	44.297	17.702	17.325	39.118	9.658	78.577	5.081
0	0	5.657	49.273	16.91	21.577	39.221	8.52	79.437	4.713
2.99	79.596	5.589	53.702	17.324	21.015	39.192	12.055	79.507	5.45
3.483	93.284	3.328	85.621	17.228	30.731	39.953	10.137	78.958	4.472
3.792	104.79	4.825	45.41	17.219	23.542	37.254	10.904	78.793	4.955

## Sheet: Figure3d
GFP PCN	GFP mean	GFP 95%CI		ampR PCN	ampR mean	ampR 95%CI
3	1.96973e-05	5.74457e-06		3	1.39859e-09	2.15225e-10
5	2.10299e-05	5.39072e-06		5	1.35344e-09	2.21709e-10
17	4.29815e-05	1.11129e-05		17	2.77961e-09	2.8601e-10
39	2.09472e-05	5.92951e-06		39	5.56818e-09	4.13527e-10
79	1.39804e-05	3.91784e-06		79	1.58278e-08	8.69029e-10

## Sheet: Figure4c
PCN=3 LacI x	PCN=3 LacI y	PCN=5 LacI x	PCN=5 LacI y	PCN=9 LacI x	PCN=9 LacI y	PCN=17 LacI x	PCN=17 LacI y	PCN=39 LacI x	PCN=39 LacI y		PCN=3 GFP x	PCN=3 GFP y	PCN=5 GFP x	PCN=5 GFP y	PCN=9 GFP x	PCN=9 GFP y	PCN=17 GFP x	PCN=17 GFP y	PCN=39 GFP x	PCN=39 GFP y		threshold=6 PCN	threshold=6 meanGFP	threshold=6 95%CI	threshold=8 PCN	threshold=8 meanGFP	threshold=8 95%CI	threshold=10 PCN	threshold=10 meanGFP	threshold=10 95%CI	threshold=12 PCN	threshold=12 meanGFP	threshold=12 95%CI
2.658	51.91	4.983	80.288	9.106	77.163	18.313	103.251	39.211	116.718		2.658	68.193	4.983	2.552	9.106	13.614	18.313	1.973	39.211	1.706		3	2.2	0.881	3	2.06	0.865	3	2.06	0.865	3	2.06	0.865
3.242	38.965	5.657	75.519	7.98	45.459	17.427	104.429	39.437	114.653		3.242	101.062	5.657	35.163	7.98	53.043	17.427	1.929	39.437	1.764		5	1.82	0.619	5	1.56	0.549	5	1.44	0.537	5	1.42	0.536
2.99	65.753	5.589	71.048	8.486	100.79	15.697	93.038	38.791	112.214		2.99	3.305	5.589	3.161	8.486	1.982	15.697	2.284	38.791	1.776		9	1.26	0.568	9	1	0.542	9	0.9	0.531	9	0.88	0.529
3.27	17.976	3.328	39.171	8.728	85.568	17.768	107.917	39.877	113.353		3.27	146.226	3.328	69.221	8.728	3.061	17.768	1.866	39.877	1.764		17	0.18	0.123	17	0.1	0.102	17	0.04	0.08	17	0.04	0.08
2.743	67.539	4.825	79.382	7.987	96.986	17.63	83.83	39.422	111.917		2.743	3.137	4.825	35.012	7.987	2.078	17.63	2.786	39.422	1.795		39	0	0	39	0	0	39	0	0	39	0	0
3.792	66.534	6.931	106.082	8.845	101.25	16.943	97.009	38.878	113.43		3.792	3.19	6.931	1.831	8.845	1.984	16.943	2.145	38.878	1.758
3.322	72.674	0	0	7.973	89.088	17.122	104.737	38.158	113.869		3.322	3.046	0	0	7.973	2.45	17.122	1.926	38.158	1.746
3.491	20.781	4.95	99.01	8.702	99.064	17.241	99.91	37.438	110.599		3.491	150.217	4.95	1.961	8.702	2.07	17.241	2.053	37.438	1.828
0	0	5.631	85.506	9.264	30.167	17.905	103.547	40.533	119.08		0	0	5.631	2.405	9.264	145.811	17.905	2.037	40.533	1.666
3.536	25.621	4.829	46.836	9.391	98.238	16.592	97.935	39.437	116.369		3.536	139.104	4.829	69.102	9.391	2.094	16.592	2.178	39.437	1.711
4.95	74.257	5.237	70.657	8.538	46.578	17.225	100.348	38.019	118.721		4.95	2.606	5.237	3.041	8.538	109.88	17.225	2.046	38.019	1.673
3.96	92.822	5.813	80.487	9.656	94.521	17.34	101.528	39.315	115.357		3.96	2.09	5.813	2.676	9.656	2.247	17.34	2.032	39.315	1.728
2.99	27.685	0	0	10.891	112.511	17.455	110.201	40.525	114.545		2.99	69.56	0	0	10.891	1.727	17.455	1.805	40.525	1.74
2.488	51.824	7.463	81.976	9.545	103.704	16.53	105.401	38.49	111.92		2.488	3.899	7.463	2.53	9.545	1.912	16.53	1.892	38.49	1.798
5.941	61.881	5.824	68.338	10.635	88.955	17.427	107.079	39.476	115.797		5.941	3.118	5.824	35.658	10.635	16.41	17.427	1.896	39.476	1.718
3.654	0	6.484	23.899	8.051	76.085	17.069	97.016	40.378	116.148		3.654	199.336	6.484	102.691	8.051	2.98	17.069	2.462	40.378	1.739
2.993	31.172	5.644	46.725	8.987	94.727	15.988	109.555	41.136	118.28		2.993	101.321	5.644	83.991	8.987	2.136	15.988	1.814	41.136	1.677
2.97	0	4.178	29.329	9.95	111.815	17.241	104.403	38.743	116.769		2.97	198.02	4.178	93.029	9.95	1.756	17.241	1.931	38.743	1.706
2.488	20.73	5.771	64.479	10.322	73.831	17.219	105.241	39.557	116.034		2.488	101.835	5.771	25.147	10.322	67.785	17.219	1.927	39.557	1.719
3.483	72.554	3.987	53.987	10.237	95.694	17.896	95.732	38.045	117.728		3.483	2.747	3.987	68.149	10.237	2.127	17.896	11.939	38.045	1.688
2.496	27.732	3.483	67.371	7.973	98.745	16.679	104.968	38.605	113.583		2.496	101.662	3.483	3.382	7.973	1.992	16.679	1.907	38.605	1.753
2.561	5.205	5.985	25.977	6.587	79.009	18.037	103.309	38.814	115.333		2.561	187.531	5.985	55.229	6.587	41.522	18.037	1.978	38.814	1.724
3.654	10.382	4.825	50.957	10.075	78.146	17.313	103.476	39.084	117.487		3.654	134.951	4.825	68.307	10.075	2.907	17.313	1.961	39.084	1.693
3.852	17.832	5.941	103.135	9.453	57.352	17.123	95.59	39.572	113.839		3.852	144.033	5.941	1.883	9.453	4.582	17.123	2.3	39.572	1.75
3.194	41.583	4.993	60.033	8.819	93.112	17.432	99.469	39.576	113.48		3.194	81.723	4.993	31.467	8.819	2.594	17.432	2.038	39.576	1.757
3.99	48.317	4.319	85.133	9.147	89.329	17.483	107.891	40.586	116.036		3.99	4.906	4.319	2.406	9.147	2.52	17.483	1.849	40.586	1.725
3.792	87.741	4.661	51.332	9.883	57.257	17.228	107.64	39.068	114.873		3.792	2.314	4.661	47.035	9.883	90.004	17.228	1.869	39.068	1.754
3.108	31.215	3.99	31.172	8.864	80.747	16.654	84.711	38.128	111.136		3.108	90.935	3.99	53.754	8.864	3.205	16.654	2.679	38.128	1.808
5.941	103.135	4.632	33.871	9.07	61.867	16.774	110.402	39.631	111.782		5.941	1.883	4.632	110.257	9.07	18.607	16.774	1.807	39.631	1.792
3.496	24.189	5.45	48.549	9.765	66.463	16.739	97.585	38.763	112.465		3.496	150.323	5.45	22.722	9.765	33.29	16.739	2.236	38.763	1.78
3.593	49.9	3.926	46.098	8.845	92.703	17.416	105.245	39.208	116.496		3.593	42.486	3.926	87.145	8.845	30.101	17.416	1.914	39.208	1.705
3.491	70.137	0	0	8.992	91.113	17.31	101.947	39.059	115.18		3.491	3.072	0	0	8.992	2.233	17.31	2.015	39.059	1.727
3.483	88.101	5.19	64.157	8.845	88.812	18.243	98.812	38.17	113.863		3.483	2.23	5.19	42.039	8.845	2.271	18.243	2.147	38.17	1.756
0	0	5.589	47.673	9.545	94.981	16.526	103.565	37.861	117.958		0	0	5.589	4.985	9.545	2.164	16.526	1.945	37.861	1.682
4.478	71.517	4.975	77.736	8.768	97.587	17.371	109.59	39.752	114.622		4.478	3.001	4.975	2.617	8.768	2.182	17.371	1.821	39.752	1.743
2.488	31.095	7.186	31.485	9.85	78.377	16.295	94.721	38.57	116.916		2.488	101.069	7.186	82.136	9.85	17.188	16.295	2.365	38.57	1.699
3.569	17.101	5.868	31.378	9.79	92.01	16.189	98.744	38.732	114.258		3.569	143.817	5.868	102.327	9.79	2.732	16.189	2.217	38.732	1.753
2.488	0	4.489	93.219	8.559	71.423	16.688	101.953	38.944	114.465		2.488	199.005	4.489	2.138	8.559	30.668	16.688	2.021	38.944	1.751
0	0	6.733	84.338	8.994	83.372	15.692	101.998	39.363	110.567		0	0	6.733	2.384	8.994	2.679	15.692	1.988	39.363	1.86
3.491	21.82	0	0	9.659	94.086	17.412	99.132	39.326	113.708		3.491	102.454	0	0	9.659	2.16	17.412	2.136	39.326	1.768
2.97	82.508	5.327	47.863	8.911	96.26	17.988	114.125	39.283	114.543		2.97	2.348	5.327	68.988	8.911	2.016	17.988	1.738	39.283	1.741
3.121	15.605	4.825	67.447	10.362	83.631	17.294	95.992	40.461	113.72		3.121	150.694	4.825	35.397	10.362	2.597	17.294	2.384	40.461	1.754
3.242	15.586	4.28	60.925	8.365	84.794	17.89	103.128	39.525	116.962		3.242	150.411	4.28	31.076	8.365	2.746	17.89	1.993	39.525	1.703
2.395	49.9	4.612	43.762	8.153	35.805	17.036	106.78	38.968	115.733		2.395	81.312	4.612	93.747	8.153	38.335	17.036	1.892	38.968	1.72
2.994	39.504	4.825	49.917	9.69	92.818	17.856	106.669	39.269	114.262		2.994	81.826	4.825	100.822	9.69	2.212	17.856	2.044	39.269	1.752
2.494	59.746	4.983	80.288	9.66	63.469	17.702	107.586	39.118	115.31		2.494	51.779	4.983	2.552	9.66	4.171	17.702	1.855	39.118	1.737
0	0	5.657	75.519	8.804	71.076	16.91	103.327	39.221	116.448		0	0	5.657	35.163	8.804	18.597	16.91	1.95	39.221	1.712
2.99	44.989	5.589	71.048	9.391	69.088	17.324	103.916	39.192	112.92		2.99	4.664	5.589	3.161	9.391	3.518	17.324	1.954	39.192	1.769
3.483	31.095	3.328	39.171	9.272	69.953	17.228	94.227	39.953	114.822		3.483	101.069	3.328	69.221	9.272	3.721	17.228	2.221	39.953	1.734
3.792	19.96	4.825	79.382	8.989	96.363	17.219	101.401	37.254	114.06		3.792	160.076	4.825	35.012	8.989	2.1	17.219	2.188	37.254	1.752

## Sheet: Figure4d
loss PCN	loss mean	loss 95%CI
3	7.0085e-05	1.70294e-05
5	4.2012e-05	9.23511e-06
9	6.84936e-06	2.65542e-06
17	1.55963e-06	1.23654e-06
39	4.46711e-06	2.12474e-06

## Sheet: Figure5a
lacOmut threshold=6 PCN	lacOmut threshold=6 meanGFP	lacOmut threshold=6 95%CI	lacOmut threshold=8 PCN	lacOmut threshold=8 meanGFP	lacOmut threshold=8 95%CI	lacOmut threshold=10 PCN	lacOmut threshold=10 meanGFP	lacOmut threshold=10 95%CI	lacOmut threshold=12 PCN	lacOmut threshold=12 meanGFP	lacOmut threshold=12 95%CI		lacImut threshold=6 PCN	lacImut threshold=6 meanGFP	lacImut threshold=6 95%CI	lacImut threshold=8 PCN	lacImut threshold=8 meanGFP	lacImut threshold=8 95%CI	lacImut threshold=10 PCN	lacImut threshold=10 meanGFP	lacImut threshold=10 95%CI	lacImut threshold=12 PCN	lacImut threshold=12 meanGFP	lacImut threshold=12 95%CI
3	1.74	0.657	3	0.72	0.355	3	0.28	0.189	3	0.22	0.173		3	1.52	0.649	3	0.66	0.349	3	0.22	0.173	3	0.22	0.173
5	2.44	0.687	5	1.78	0.561	5	1.42	0.509	5	1.08	0.461		5	1.26	0.523	5	1.2	0.502	5	0.84	0.427	5	0.84	0.427
9	4.56	1.12	9	3.26	0.913	9	3.26	0.913	9	2.52	0.824		9	0.8	0.524	9	0.8	0.524	9	0.8	0.524	9	0.8	0.524
17	9.4	1.658	17	6.54	1.347	17	6.54	1.347	17	4.96	1.168		17	0.04	0.08	17	0.04	0.08	17	0.04	0.08	17	0.04	0.08
25	10.3	1.589	25	7.5	1.32	25	7.5	1.32	25	5.06	1.153		25	0	0	25	0	0	25	0	0	25	0	0
39	18.12	1.767	39	12.22	1.459	39	12.22	1.459	39	8.6	1.281		39	0	0	39	0	0	39	0	0	39	0	0
79	38.14	2.6	79	25.98	2.207	79	25.98	2.207	79	19.06	1.836		79	0	0	79	0	0	79	0	0	79	0	0

[truncated: 23 more sheets: Figure5b, Figure6b, Figure6c, FigureS1a, FigureS1b, FigureS1c, FigureS1d, FigureS3, FigureS4, FigureS5a, FigureS5b, FigureS6a, FigureS6bc, FigureS10, FigureS11, FigureS12, FigureS13, FigureS14, FigureS15, FigureS16 …]
